# Supplementary material for: Improvements in Quality of Life and Thyroid Parameters in Hypothyroid Patients on Ethanol-Free Formula of Liquid Levothyroxine Therapy in Comparison to Tablet LT4 Form: An Observational Study
Source: J Clin Med. 2021 Nov 10;10(22):5233. doi: 10.3390/jcm10225233 (PMC8624226; doi:10.3390/jcm10225233)
Supplement: Supplementary file 1 [file jcm-10-05233-s001.zip]

Archive with 1 entries (1 files):
- jcm-1424356-supplementary.pdf
